# Supplementary material for: Identification of Known and Novel Recurrent Viral Sequences in Data from Multiple Patients and Multiple Cancers
Source: Viruses. 2016 Feb 19;8(2):53. doi: 10.3390/v8020053 (PMC4776208; doi:10.3390/v8020053)
Supplement: Supplementary file 1 [file viruses-08-00053-s001.zip]

Archive with 401 entries (376 files):
- viruses-106647-supplementary/cluster_sequences/
- viruses-106647-supplementary/cluster_sequences/Acanthocystis_turfacea_Chlorella_virus_MN0810.1/
- viruses-106647-supplementary/cluster_sequences/Acanthocystis_turfacea_Chlorella_virus_MN0810.1/clusters000.fsa.gz
- viruses-106647-supplementary/cluster_sequences/Alistipes_shahii/
- viruses-106647-supplementary/cluster_sequences/Alistipes_shahii/clusters000.fsa.gz
- viruses-106647-supplementary/cluster_sequences/ATCV-1/
- viruses-106647-supplementary/cluster_sequences/Avian_myeloblastosis-associated_virus/
- viruses-106647-supplementary/cluster_sequences/Avian_myeloblastosis-associated_virus/clusters000.fsa.gz
- viruses-106647-supplementary/cluster_sequences/Avian_Retroviruses/
- viruses-106647-supplementary/cluster_sequences/Bacteroides_fragilis/
- viruses-106647-supplementary/cluster_sequences/Bacteroides_fragilis/clusters000.fsa.gz
- viruses-106647-supplementary/cluster_sequences/Bacteroides_fragilis/clusters001.fsa.gz
- viruses-106647-supplementary/cluster_sequences/Campylobacter_rectus/
- viruses-106647-supplementary/cluster_sequences/Campylobacter_rectus/clusters000.fsa.gz
- viruses-106647-supplementary/cluster_sequences/Campylobacter_ureolyticus/
- viruses-106647-supplementary/cluster_sequences/Campylobacter_ureolyticus/clusters000.fsa.gz
- viruses-106647-supplementary/cluster_sequences/Eubacterium_rectale/
- viruses-106647-supplementary/cluster_sequences/Eubacterium_rectale/clusters000.fsa.gz
- viruses-106647-supplementary/cluster_sequences/Faecalibacterium_prausnitzii/
- viruses-106647-supplementary/cluster_sequences/Faecalibacterium_prausnitzii/clusters000.fsa.gz
- viruses-106647-supplementary/cluster_sequences/Faecalibacterium_prausnitzii/clusters001.fsa.gz
- viruses-106647-supplementary/cluster_sequences/Faecalibacterium_prausnitzii/clusters002.fsa.gz
- viruses-106647-supplementary/cluster_sequences/Filifactor_alocis/
- viruses-106647-supplementary/cluster_sequences/Filifactor_alocis/clusters000.fsa.gz
- viruses-106647-supplementary/cluster_sequences/Filifactor_alocis/clusters001.fsa.gz
- viruses-106647-supplementary/cluster_sequences/Parvovirus_NIH-CQV/
- viruses-106647-supplementary/cluster_sequences/Parvovirus_NIH-CQV/clusters000.fsa.gz
- viruses-106647-supplementary/cluster_sequences/Parvovirus_NIH-CQV/clusters001.fsa.gz
- viruses-106647-supplementary/cluster_sequences/Parvovirus_NIH-CQV/clusters002.fsa.gz
- viruses-106647-supplementary/cluster_sequences/Parvovirus_NIH-CQV/clusters003.fsa.gz
- viruses-106647-supplementary/cluster_sequences/Parvovirus_NIH-CQV/clusters004.fsa.gz
- viruses-106647-supplementary/cluster_sequences/Parvovirus_NIH-CQV/clusters005.fsa.gz
- viruses-106647-supplementary/cluster_sequences/Parvovirus_NIH-CQV/clusters006.fsa.gz
- viruses-106647-supplementary/cluster_sequences/Parvovirus_NIH-CQV/clusters007.fsa.gz
- viruses-106647-supplementary/cluster_sequences/Parvovirus_NIH-CQV/clusters008.fsa.gz
- viruses-106647-supplementary/cluster_sequences/Parvovirus_NIH-CQV/clusters009.fsa.gz
- viruses-106647-supplementary/cluster_sequences/Parvovirus_NIH-CQV/clusters010.fsa.gz
- viruses-106647-supplementary/cluster_sequences/Parvovirus_NIH-CQV/clusters011.fsa.gz
- viruses-106647-supplementary/cluster_sequences/Parvovirus_NIH-CQV/clusters012.fsa.gz
- viruses-106647-supplementary/cluster_sequences/Parvovirus_NIH-CQV/clusters013.fsa.gz
- viruses-106647-supplementary/cluster_sequences/Parvovirus_NIH-CQV/clusters014.fsa.gz
- viruses-106647-supplementary/cluster_sequences/Parvovirus_NIH-CQV/clusters015.fsa.gz
- viruses-106647-supplementary/cluster_sequences/Parvovirus_NIH-CQV/clusters016.fsa.gz
- viruses-106647-supplementary/cluster_sequences/Parvovirus_NIH-CQV/clusters017.fsa.gz
- viruses-106647-supplementary/cluster_sequences/Parvovirus_NIH-CQV/clusters018.fsa.gz
- viruses-106647-supplementary/cluster_sequences/Porphyromonas_gingivalis/
- viruses-106647-supplementary/cluster_sequences/Porphyromonas_gingivalis/clusters000.fsa.gz
- viruses-106647-supplementary/cluster_sequences/Porphyromonas_gingivalis/clusters001.fsa.gz
- viruses-106647-supplementary/cluster_sequences/Prevotella_dentalis/
- viruses-106647-supplementary/cluster_sequences/Prevotella_dentalis/clusters000.fsa.gz
- viruses-106647-supplementary/cluster_sequences/Prevotella_dentalis/clusters001.fsa.gz
- viruses-106647-supplementary/cluster_sequences/Prevotella_dentalis/clusters002.fsa.gz
- viruses-106647-supplementary/cluster_sequences/Prevotella_dentalis/clusters003.fsa.gz
- viruses-106647-supplementary/cluster_sequences/Prevotella_dentalis/clusters004.fsa.gz
- viruses-106647-supplementary/cluster_sequences/Prevotella_dentalis/clusters005.fsa.gz
- viruses-106647-supplementary/cluster_sequences/Prevotella_dentalis/clusters006.fsa.gz
- viruses-106647-supplementary/cluster_sequences/Prevotella_histicola/
- viruses-106647-supplementary/cluster_sequences/Prevotella_histicola/clusters000.fsa.gz
- viruses-106647-supplementary/cluster_sequences/Prevotella_melaninogenica/
- viruses-106647-supplementary/cluster_sequences/Prevotella_melaninogenica/clusters000.fsa.gz
- viruses-106647-supplementary/cluster_sequences/Prevotella_melaninogenica/clusters001.fsa.gz
- viruses-106647-supplementary/cluster_sequences/Prevotella_melaninogenica/clusters002.fsa.gz
- viruses-106647-supplementary/cluster_sequences/Prevotella_melaninogenica/clusters003.fsa.gz
- viruses-106647-supplementary/cluster_sequences/Prevotella_melaninogenica/clusters004.fsa.gz
- viruses-106647-supplementary/cluster_sequences/Prevotella_melaninogenica/clusters005.fsa.gz
- viruses-106647-supplementary/cluster_sequences/Prevotella_melaninogenica/clusters006.fsa.gz
- viruses-106647-supplementary/cluster_sequences/Prevotella_melaninogenica/clusters007.fsa.gz
- viruses-106647-supplementary/cluster_sequences/Prevotella_melaninogenica/clusters008.fsa.gz
- viruses-106647-supplementary/cluster_sequences/Prevotella_melaninogenica/clusters009.fsa.gz
- viruses-106647-supplementary/cluster_sequences/Prevotella_melaninogenica/clusters010.fsa.gz
- viruses-106647-supplementary/cluster_sequences/Prevotella_melaninogenica/clusters011.fsa.gz
- viruses-106647-supplementary/cluster_sequences/Prevotella_melaninogenica/clusters012.fsa.gz
- viruses-106647-supplementary/cluster_sequences/Prevotella_melaninogenica/clusters013.fsa.gz
- viruses-106647-supplementary/cluster_sequences/Prevotella_melaninogenica/clusters014.fsa.gz
- viruses-106647-supplementary/cluster_sequences/Prevotella_melaninogenica/clusters015.fsa.gz
- viruses-106647-supplementary/cluster_sequences/Prevotella_melaninogenica/clusters016.fsa.gz
- viruses-106647-supplementary/cluster_sequences/Prevotella_melaninogenica/clusters017.fsa.gz
- viruses-106647-supplementary/cluster_sequences/Prevotella_melaninogenica/clusters018.fsa.gz
- viruses-106647-supplementary/cluster_sequences/Prevotella_melaninogenica/clusters019.fsa.gz
- viruses-106647-supplementary/cluster_sequences/Prevotella_melaninogenica/clusters020.fsa.gz
- viruses-106647-supplementary/cluster_sequences/Prevotella_melaninogenica/clusters021.fsa.gz
- viruses-106647-supplementary/cluster_sequences/Prevotella_melaninogenica/clusters022.fsa.gz
- viruses-106647-supplementary/cluster_sequences/Prevotella_melaninogenica/clusters023.fsa.gz
- viruses-106647-supplementary/cluster_sequences/Prevotella_melaninogenica/clusters024.fsa.gz
- viruses-106647-supplementary/cluster_sequences/Prevotella_melaninogenica/clusters025.fsa.gz
- viruses-106647-supplementary/cluster_sequences/Prevotella_melaninogenica/clusters026.fsa.gz
- viruses-106647-supplementary/cluster_sequences/Prevotella_melaninogenica/clusters027.fsa.gz
- viruses-106647-supplementary/cluster_sequences/Prevotella_melaninogenica/clusters028.fsa.gz
- viruses-106647-supplementary/cluster_sequences/Prevotella_melaninogenica/clusters029.fsa.gz
- viruses-106647-supplementary/cluster_sequences/Prevotella_melaninogenica/clusters030.fsa.gz
- viruses-106647-supplementary/cluster_sequences/Prevotella_melaninogenica/clusters031.fsa.gz
- viruses-106647-supplementary/cluster_sequences/Prevotella_melaninogenica/clusters032.fsa.gz
- viruses-106647-supplementary/cluster_sequences/Prevotella_melaninogenica/clusters033.fsa.gz
- viruses-106647-supplementary/cluster_sequences/Prevotella_melaninogenica/clusters034.fsa.gz
- viruses-106647-supplementary/cluster_sequences/Prevotella_melaninogenica/clusters035.fsa.gz
- viruses-106647-supplementary/cluster_sequences/Prevotella_melaninogenica/clusters036.fsa.gz
- viruses-106647-supplementary/cluster_sequences/Prevotella_melaninogenica/clusters037.fsa.gz
- viruses-106647-supplementary/cluster_sequences/Prevotella_melaninogenica/clusters038.fsa.gz
- viruses-106647-supplementary/cluster_sequences/Prevotella_melaninogenica/clusters039.fsa.gz
- viruses-106647-supplementary/cluster_sequences/Prevotella_melaninogenica/clusters040.fsa.gz
- viruses-106647-supplementary/cluster_sequences/Prevotella_melaninogenica/clusters041.fsa.gz
- viruses-106647-supplementary/cluster_sequences/Prevotella_melaninogenica/clusters042.fsa.gz
- viruses-106647-supplementary/cluster_sequences/Prevotella_melaninogenica/clusters043.fsa.gz
- viruses-106647-supplementary/cluster_sequences/Prevotella_melaninogenica/clusters044.fsa.gz
- viruses-106647-supplementary/cluster_sequences/Prevotella_melaninogenica/clusters045.fsa.gz
- viruses-106647-supplementary/cluster_sequences/Prevotella_melaninogenica/clusters046.fsa.gz
- viruses-106647-supplementary/cluster_sequences/Prevotella_melaninogenica/clusters047.fsa.gz
- viruses-106647-supplementary/cluster_sequences/Prevotella_melaninogenica/clusters048.fsa.gz
- viruses-106647-supplementary/cluster_sequences/Prevotella_melaninogenica/clusters049.fsa.gz
- viruses-106647-supplementary/cluster_sequences/Prevotella_melaninogenica/clusters050.fsa.gz
- viruses-106647-supplementary/cluster_sequences/Prevotella_melaninogenica/clusters051.fsa.gz
- viruses-106647-supplementary/cluster_sequences/Prevotella_melaninogenica/clusters052.fsa.gz
- viruses-106647-supplementary/cluster_sequences/Prevotella_melaninogenica/clusters053.fsa.gz
- viruses-106647-supplementary/cluster_sequences/Prevotella_melaninogenica/clusters054.fsa.gz
- viruses-106647-supplementary/cluster_sequences/Prevotella_melaninogenica/clusters055.fsa.gz
- viruses-106647-supplementary/cluster_sequences/Prevotella_melaninogenica/clusters056.fsa.gz
- viruses-106647-supplementary/cluster_sequences/Prevotella_melaninogenica/clusters057.fsa.gz
- viruses-106647-supplementary/cluster_sequences/Prevotella_melaninogenica/clusters058.fsa.gz
- viruses-106647-supplementary/cluster_sequences/Prevotella_melaninogenica/clusters059.fsa.gz
- viruses-106647-supplementary/cluster_sequences/Prevotella_melaninogenica/clusters060.fsa.gz
- viruses-106647-supplementary/cluster_sequences/Prevotella_melaninogenica/clusters061.fsa.gz
- viruses-106647-supplementary/cluster_sequences/Prevotella_melaninogenica/clusters062.fsa.gz
- viruses-106647-supplementary/cluster_sequences/Prevotella_melaninogenica/clusters063.fsa.gz
- viruses-106647-supplementary/cluster_sequences/Prevotella_melaninogenica/clusters064.fsa.gz
- viruses-106647-supplementary/cluster_sequences/Prevotella_melaninogenica/clusters065.fsa.gz
- viruses-106647-supplementary/cluster_sequences/Prevotella_melaninogenica/clusters066.fsa.gz
- viruses-106647-supplementary/cluster_sequences/Prevotella_melaninogenica/clusters067.fsa.gz
- viruses-106647-supplementary/cluster_sequences/Prevotella_melaninogenica/clusters068.fsa.gz
- viruses-106647-supplementary/cluster_sequences/Prevotella_melaninogenica/clusters069.fsa.gz
- viruses-106647-supplementary/cluster_sequences/Prevotella_melaninogenica/clusters070.fsa.gz
- viruses-106647-supplementary/cluster_sequences/Prevotella_melaninogenica/clusters071.fsa.gz
- viruses-106647-supplementary/cluster_sequences/Prevotella_melaninogenica/clusters072.fsa.gz
- viruses-106647-supplementary/cluster_sequences/Prevotella_melaninogenica/clusters073.fsa.gz
- viruses-106647-supplementary/cluster_sequences/Prevotella_melaninogenica/clusters074.fsa.gz
- viruses-106647-supplementary/cluster_sequences/Prevotella_melaninogenica/clusters075.fsa.gz
- viruses-106647-supplementary/cluster_sequences/Prevotella_melaninogenica/clusters076.fsa.gz
- viruses-106647-supplementary/cluster_sequences/Prevotella_melaninogenica/clusters077.fsa.gz
- viruses-106647-supplementary/cluster_sequences/Prevotella_melaninogenica/clusters078.fsa.gz
- viruses-106647-supplementary/cluster_sequences/Prevotella_melaninogenica/clusters079.fsa.gz
- viruses-106647-supplementary/cluster_sequences/Prevotella_melaninogenica/clusters080.fsa.gz
- viruses-106647-supplementary/cluster_sequences/Prevotella_melaninogenica/clusters081.fsa.gz
- viruses-106647-supplementary/cluster_sequences/Prevotella_melaninogenica/clusters082.fsa.gz
- viruses-106647-supplementary/cluster_sequences/Prevotella_melaninogenica/clusters083.fsa.gz
- viruses-106647-supplementary/cluster_sequences/Prevotella_melaninogenica/clusters084.fsa.gz
- viruses-106647-supplementary/cluster_sequences/Prevotella_melaninogenica/clusters085.fsa.gz
- viruses-106647-supplementary/cluster_sequences/Prevotella_melaninogenica/clusters086.fsa.gz
- viruses-106647-supplementary/cluster_sequences/Prevotella_melaninogenica/clusters087.fsa.gz
- viruses-106647-supplementary/cluster_sequences/Prevotella_melaninogenica/clusters088.fsa.gz
- viruses-106647-supplementary/cluster_sequences/Prevotella_melaninogenica/clusters089.fsa.gz
- viruses-106647-supplementary/cluster_sequences/Prevotella_melaninogenica/clusters090.fsa.gz
- viruses-106647-supplementary/cluster_sequences/Prevotella_melaninogenica/clusters091.fsa.gz
- viruses-106647-supplementary/cluster_sequences/Prevotella_melaninogenica/clusters092.fsa.gz
- viruses-106647-supplementary/cluster_sequences/Prevotella_melaninogenica/clusters093.fsa.gz
- viruses-106647-supplementary/cluster_sequences/Prevotella_melaninogenica/clusters094.fsa.gz
- viruses-106647-supplementary/cluster_sequences/Prevotella_melaninogenica/clusters095.fsa.gz
- viruses-106647-supplementary/cluster_sequences/Prevotella_melaninogenica/clusters096.fsa.gz
- viruses-106647-supplementary/cluster_sequences/Prevotella_melaninogenica/clusters097.fsa.gz
- viruses-106647-supplementary/cluster_sequences/Prevotella_melaninogenica/clusters098.fsa.gz
- viruses-106647-supplementary/cluster_sequences/Prevotella_melaninogenica/clusters099.fsa.gz
- viruses-106647-supplementary/cluster_sequences/Prevotella_melaninogenica/clusters100.fsa.gz
- viruses-106647-supplementary/cluster_sequences/Prevotella_melaninogenica/clusters101.fsa.gz
- viruses-106647-supplementary/cluster_sequences/Prevotella_melaninogenica/clusters102.fsa.gz
- viruses-106647-supplementary/cluster_sequences/Prevotella_melaninogenica/clusters103.fsa.gz
- viruses-106647-supplementary/cluster_sequences/Prevotella_melaninogenica/clusters104.fsa.gz
- viruses-106647-supplementary/cluster_sequences/Prevotella_melaninogenica/clusters105.fsa.gz
- viruses-106647-supplementary/cluster_sequences/Prevotella_melaninogenica/clusters106.fsa.gz
- viruses-106647-supplementary/cluster_sequences/Prevotella_melaninogenica/clusters107.fsa.gz
- viruses-106647-supplementary/cluster_sequences/Prevotella_melaninogenica/clusters108.fsa.gz
- viruses-106647-supplementary/cluster_sequences/Prevotella_melaninogenica/clusters109.fsa.gz
- viruses-106647-supplementary/cluster_sequences/Prevotella_melaninogenica/clusters110.fsa.gz
- viruses-106647-supplementary/cluster_sequences/Prevotella_melaninogenica/clusters111.fsa.gz
- viruses-106647-supplementary/cluster_sequences/Prevotella_melaninogenica/clusters112.fsa.gz
- viruses-106647-supplementary/cluster_sequences/Prevotella_melaninogenica/clusters113.fsa.gz
- viruses-106647-supplementary/cluster_sequences/Prevotella_melaninogenica/clusters114.fsa.gz
- viruses-106647-supplementary/cluster_sequences/Prevotella_melaninogenica/clusters115.fsa.gz
- viruses-106647-supplementary/cluster_sequences/Prevotella_melaninogenica/clusters116.fsa.gz
- viruses-106647-supplementary/cluster_sequences/Prevotella_melaninogenica/clusters117.fsa.gz
- viruses-106647-supplementary/cluster_sequences/Prevotella_melaninogenica/clusters118.fsa.gz
- viruses-106647-supplementary/cluster_sequences/Prevotella_melaninogenica/clusters119.fsa.gz
- viruses-106647-supplementary/cluster_sequences/Prevotella_melaninogenica/clusters120.fsa.gz
- viruses-106647-supplementary/cluster_sequences/Prevotella_melaninogenica/clusters121.fsa.gz
- viruses-106647-supplementary/cluster_sequences/Prevotella_melaninogenica/clusters122.fsa.gz
- viruses-106647-supplementary/cluster_sequences/Prevotella_melaninogenica/clusters123.fsa.gz
- viruses-106647-supplementary/cluster_sequences/Prevotella_melaninogenica/clusters124.fsa.gz
- viruses-106647-supplementary/cluster_sequences/Prevotella_melaninogenica/clusters125.fsa.gz
- viruses-106647-supplementary/cluster_sequences/Prevotella_melaninogenica/clusters126.fsa.gz
- viruses-106647-supplementary/cluster_sequences/Prevotella_melaninogenica/clusters127.fsa.gz
- viruses-106647-supplementary/cluster_sequences/Prevotella_melaninogenica/clusters128.fsa.gz
- viruses-106647-supplementary/cluster_sequences/Prevotella_melaninogenica/clusters129.fsa.gz
- viruses-106647-supplementary/cluster_sequences/Prevotella_melaninogenica/clusters130.fsa.gz
- viruses-106647-supplementary/cluster_sequences/Prevotella_melaninogenica/clusters131.fsa.gz
- viruses-106647-supplementary/cluster_sequences/Prevotella_melaninogenica/clusters132.fsa.gz
- viruses-106647-supplementary/cluster_sequences/Prevotella_melaninogenica/clusters133.fsa.gz
- viruses-106647-supplementary/cluster_sequences/Prevotella_melaninogenica/clusters134.fsa.gz
- viruses-106647-supplementary/cluster_sequences/Prevotella_melaninogenica/clusters135.fsa.gz
- viruses-106647-supplementary/cluster_sequences/Prevotella_melaninogenica/clusters136.fsa.gz
- viruses-106647-supplementary/cluster_sequences/Prevotella_melaninogenica/clusters137.fsa.gz
- viruses-106647-supplementary/cluster_sequences/Prevotella_melaninogenica/clusters138.fsa.gz
- viruses-106647-supplementary/cluster_sequences/Prevotella_melaninogenica/clusters139.fsa.gz
- viruses-106647-supplementary/cluster_sequences/Prevotella_melaninogenica/clusters140.fsa.gz
- viruses-106647-supplementary/cluster_sequences/Prevotella_melaninogenica/clusters141.fsa.gz
- viruses-106647-supplementary/cluster_sequences/Prevotella_melaninogenica/clusters142.fsa.gz
- viruses-106647-supplementary/cluster_sequences/Prevotella_melaninogenica/clusters143.fsa.gz
- viruses-106647-supplementary/cluster_sequences/Prevotella_melaninogenica/clusters144.fsa.gz
- viruses-106647-supplementary/cluster_sequences/Prevotella_melaninogenica/clusters145.fsa.gz
- viruses-106647-supplementary/cluster_sequences/Prevotella_melaninogenica/clusters146.fsa.gz
- viruses-106647-supplementary/cluster_sequences/Prevotella_melaninogenica/clusters147.fsa.gz
- viruses-106647-supplementary/cluster_sequences/Prevotella_melaninogenica/clusters148.fsa.gz
- viruses-106647-supplementary/cluster_sequences/Prevotella_melaninogenica/clusters149.fsa.gz
- viruses-106647-supplementary/cluster_sequences/Prevotella_melaninogenica/clusters150.fsa.gz
- viruses-106647-supplementary/cluster_sequences/Prevotella_melaninogenica/clusters151.fsa.gz
- viruses-106647-supplementary/cluster_sequences/Prevotella_melaninogenica/clusters152.fsa.gz
- viruses-106647-supplementary/cluster_sequences/Prevotella_melaninogenica/clusters153.fsa.gz
- viruses-106647-supplementary/cluster_sequences/Prevotella_melaninogenica/clusters154.fsa.gz
- viruses-106647-supplementary/cluster_sequences/Prevotella_melaninogenica/clusters155.fsa.gz
- viruses-106647-supplementary/cluster_sequences/Prevotella_melaninogenica/clusters156.fsa.gz
- viruses-106647-supplementary/cluster_sequences/Prevotella_melaninogenica/clusters157.fsa.gz
- viruses-106647-supplementary/cluster_sequences/Prevotella_melaninogenica/clusters158.fsa.gz
- viruses-106647-supplementary/cluster_sequences/Prevotella_melaninogenica/clusters159.fsa.gz
- viruses-106647-supplementary/cluster_sequences/Prevotella_melaninogenica/clusters160.fsa.gz
- viruses-106647-supplementary/cluster_sequences/Prevotella_melaninogenica/clusters161.fsa.gz
- viruses-106647-supplementary/cluster_sequences/Prevotella_melaninogenica/clusters162.fsa.gz
- viruses-106647-supplementary/cluster_sequences/Prevotella_melaninogenica/clusters163.fsa.gz
- viruses-106647-supplementary/cluster_sequences/Prevotella_melaninogenica/clusters164.fsa.gz
- viruses-106647-supplementary/cluster_sequences/Prevotella_melaninogenica/clusters165.fsa.gz
- viruses-106647-supplementary/cluster_sequences/Prevotella_melaninogenica/clusters166.fsa.gz
- viruses-106647-supplementary/cluster_sequences/Prevotella_melaninogenica/clusters167.fsa.gz
- viruses-106647-supplementary/cluster_sequences/Prevotella_melaninogenica/clusters168.fsa.gz
- viruses-106647-supplementary/cluster_sequences/Prevotella_melaninogenica/clusters169.fsa.gz
- viruses-106647-supplementary/cluster_sequences/Prevotella_melaninogenica/clusters170.fsa.gz
- viruses-106647-supplementary/cluster_sequences/Prevotella_melaninogenica/clusters171.fsa.gz
- viruses-106647-supplementary/cluster_sequences/Prevotella_melaninogenica/clusters172.fsa.gz
- viruses-106647-supplementary/cluster_sequences/Prevotella_melaninogenica/clusters173.fsa.gz
- viruses-106647-supplementary/cluster_sequences/Prevotella_melaninogenica/clusters174.fsa.gz
- viruses-106647-supplementary/cluster_sequences/Prevotella_melaninogenica/clusters175.fsa.gz
- viruses-106647-supplementary/cluster_sequences/Prevotella_melaninogenica/clusters176.fsa.gz
- viruses-106647-supplementary/cluster_sequences/Prevotella_melaninogenica/clusters177.fsa.gz
- viruses-106647-supplementary/cluster_sequences/Prevotella_melaninogenica/clusters178.fsa.gz
- viruses-106647-supplementary/cluster_sequences/Prevotella_melaninogenica/clusters179.fsa.gz
- viruses-106647-supplementary/cluster_sequences/Prevotella_melaninogenica/clusters180.fsa.gz
- viruses-106647-supplementary/cluster_sequences/Prevotella_melaninogenica/clusters181.fsa.gz
- viruses-106647-supplementary/cluster_sequences/Prevotella_melaninogenica/clusters182.fsa.gz
- viruses-106647-supplementary/cluster_sequences/Prevotella_melaninogenica/clusters183.fsa.gz
- viruses-106647-supplementary/cluster_sequences/Prevotella_melaninogenica/clusters184.fsa.gz
- viruses-106647-supplementary/cluster_sequences/Prevotella_melaninogenica/clusters185.fsa.gz
- viruses-106647-supplementary/cluster_sequences/Prevotella_melaninogenica/clusters186.fsa.gz
- viruses-106647-supplementary/cluster_sequences/Prevotella_melaninogenica/clusters187.fsa.gz
- viruses-106647-supplementary/cluster_sequences/Prevotella_melaninogenica/clusters188.fsa.gz
- viruses-106647-supplementary/cluster_sequences/Prevotella_melaninogenica/clusters189.fsa.gz
- viruses-106647-supplementary/cluster_sequences/Prevotella_melaninogenica/clusters190.fsa.gz
- viruses-106647-supplementary/cluster_sequences/Prevotella_melaninogenica/clusters191.fsa.gz
- viruses-106647-supplementary/cluster_sequences/Prevotella_melaninogenica/clusters192.fsa.gz
- viruses-106647-supplementary/cluster_sequences/Prevotella_melaninogenica/clusters193.fsa.gz
- viruses-106647-supplementary/cluster_sequences/Prevotella_melaninogenica/clusters194.fsa.gz
- viruses-106647-supplementary/cluster_sequences/Prevotella_melaninogenica/clusters195.fsa.gz
- viruses-106647-supplementary/cluster_sequences/Prevotella_melaninogenica/clusters196.fsa.gz
- viruses-106647-supplementary/cluster_sequences/Prevotella_melaninogenica/clusters197.fsa.gz
- viruses-106647-supplementary/cluster_sequences/Prevotella_melaninogenica/clusters198.fsa.gz
- viruses-106647-supplementary/cluster_sequences/Prevotella_melaninogenica/clusters199.fsa.gz
- viruses-106647-supplementary/cluster_sequences/Prevotella_melaninogenica/clusters200.fsa.gz
- viruses-106647-supplementary/cluster_sequences/Prevotella_melaninogenica/clusters201.fsa.gz
- viruses-106647-supplementary/cluster_sequences/Prevotella_melaninogenica/clusters202.fsa.gz
- viruses-106647-supplementary/cluster_sequences/Prevotella_melaninogenica/clusters203.fsa.gz
- viruses-106647-supplementary/cluster_sequences/Prevotella_melaninogenica/clusters204.fsa.gz
- viruses-106647-supplementary/cluster_sequences/Prevotella_melaninogenica/clusters205.fsa.gz
- viruses-106647-supplementary/cluster_sequences/Prevotella_melaninogenica/clusters206.fsa.gz
- viruses-106647-supplementary/cluster_sequences/Prevotella_melaninogenica/clusters207.fsa.gz
- viruses-106647-supplementary/cluster_sequences/Prevotella_melaninogenica/clusters208.fsa.gz
- viruses-106647-supplementary/cluster_sequences/Prevotella_melaninogenica/clusters209.fsa.gz
- viruses-106647-supplementary/cluster_sequences/Prevotella_melaninogenica/clusters210.fsa.gz
- viruses-106647-supplementary/cluster_sequences/Prevotella_melaninogenica/clusters211.fsa.gz
- viruses-106647-supplementary/cluster_sequences/Prevotella_melaninogenica/clusters212.fsa.gz
- viruses-106647-supplementary/cluster_sequences/Prevotella_melaninogenica/clusters213.fsa.gz
- viruses-106647-supplementary/cluster_sequences/Prevotella_melaninogenica/clusters214.fsa.gz
- viruses-106647-supplementary/cluster_sequences/Prevotella_melaninogenica/clusters215.fsa.gz
- viruses-106647-supplementary/cluster_sequences/Prevotella_melaninogenica/clusters216.fsa.gz
- viruses-106647-supplementary/cluster_sequences/Prevotella_melaninogenica/clusters217.fsa.gz
- viruses-106647-supplementary/cluster_sequences/Prevotella_melaninogenica/clusters218.fsa.gz
- viruses-106647-supplementary/cluster_sequences/Prevotella_melaninogenica/clusters219.fsa.gz
- viruses-106647-supplementary/cluster_sequences/Prevotella_melaninogenica/clusters220.fsa.gz
- viruses-106647-supplementary/cluster_sequences/Prevotella_melaninogenica/clusters221.fsa.gz
- viruses-106647-supplementary/cluster_sequences/Prevotella_melaninogenica/clusters222.fsa.gz
- viruses-106647-supplementary/cluster_sequences/Prevotella_melaninogenica/clusters223.fsa.gz
- viruses-106647-supplementary/cluster_sequences/Prevotella_melaninogenica/clusters224.fsa.gz
- viruses-106647-supplementary/cluster_sequences/Prevotella_melaninogenica/clusters225.fsa.gz
- viruses-106647-supplementary/cluster_sequences/Prevotella_melaninogenica/clusters226.fsa.gz
- viruses-106647-supplementary/cluster_sequences/Prevotella_melaninogenica/clusters227.fsa.gz
- viruses-106647-supplementary/cluster_sequences/Prevotella_melaninogenica/clusters228.fsa.gz
- viruses-106647-supplementary/cluster_sequences/Prevotella_melaninogenica/clusters229.fsa.gz
- viruses-106647-supplementary/cluster_sequences/Prevotella_melaninogenica/clusters230.fsa.gz
- viruses-106647-supplementary/cluster_sequences/Prevotella_melaninogenica/clusters231.fsa.gz
- viruses-106647-supplementary/cluster_sequences/Prevotella_melaninogenica/clusters232.fsa.gz
- viruses-106647-supplementary/cluster_sequences/Prevotella_melaninogenica/clusters233.fsa.gz
- viruses-106647-supplementary/cluster_sequences/Prevotella_melaninogenica/clusters234.fsa.gz
- viruses-106647-supplementary/cluster_sequences/Prevotella_melaninogenica/clusters235.fsa.gz
- viruses-106647-supplementary/cluster_sequences/Prevotella_melaninogenica/clusters236.fsa.gz
- viruses-106647-supplementary/cluster_sequences/Prevotella_melaninogenica/clusters237.fsa.gz
- viruses-106647-supplementary/cluster_sequences/Prevotella_melaninogenica/clusters238.fsa.gz
- viruses-106647-supplementary/cluster_sequences/Prevotella_melaninogenica/clusters239.fsa.gz
- viruses-106647-supplementary/cluster_sequences/Prevotella_melaninogenica/clusters240.fsa.gz
[truncated: 101 more entries]
